# Supplementary material for: Hemostatic Interventions and All-Cause Mortality in Hemodynamically Unstable Pelvic Fractures: A Systematic Review and Meta-Analysis
Source: Emerg Med Int. 2024 Aug 26;2024:6397444. doi: 10.1155/2024/6397444 (PMC11368555; doi:10.1155/2024/6397444)
Supplement: Supplementary Materials — Supplementary 1 shows the PRISMA checklist. The search strategy we used is detailed in Supplementary 2. Funnel plots assessing publication bias are depicted in Supplementary 3. [file 6397444.f1.zip]

Archive with 3 entries (3 files):
- Supplementary 1.doc
- Supplementary 2.pdf
- Supplementary 3.pdf
